# Supplementary material for: Magnetoelectric Coupling in Room Temperature Multiferroic Ba2EuFeNb4O15/BaFe12O19 Epitaxial Heterostructures Grown by Laser Ablation
Source: Nanomaterials (Basel). 2023 Feb 17;13(4):761. doi: 10.3390/nano13040761 (PMC9967026; doi:10.3390/nano13040761)
Supplement: Supplementary file 1 [file nanomaterials-13-00761-s001.zip]

Archive with 1 entries (1 files):
- nanomaterials-2197636-supplementary.pdf
